# Supplementary material for: The Di-Symbiotic Systems in the Aphids Sipha maydis and Periphyllus lyropictus Provide a Contrasting Picture of Recent Co-Obligate Nutritional Endosymbiosis in Aphids
Source: Microorganisms. 2022 Jul 6;10(7):1360. doi: 10.3390/microorganisms10071360 (PMC9317480; doi:10.3390/microorganisms10071360)
Supplement: Supplementary file 1 [file microorganisms-10-01360-s001.zip]

Archive with 3 entries (2 files):
- microorganisms-1791456-supplementary/
- microorganisms-1791456-supplementary/Figure S1.pdf
- microorganisms-1791456-supplementary/Supplementary tables.xlsx
